# Supplementary material for: Methylglyoxal couples metabolic and translational control of Notch signalling in mammalian neural stem cells
Source: Nat Commun. 2020 Apr 24;11:2018. doi: 10.1038/s41467-020-15941-2 (PMC7181744; doi:10.1038/s41467-020-15941-2)
Supplement: Supplementary file 3 — Source Data [file 41467_2020_15941_MOESM3_ESM.xlsx]

## Sheet: Figure 1C
	Fresh	DMSO	BBGD							Statistical tests	Type	P-value
Expt-1	1	1.21367	2.49499							Fresh vs DMSO	T test with Bonferroni correction	p=0.11
Expt-2	1	1.12141	2.54624							DMSO vs BBGD	T test with Bonferroni correction	p=2.4E-5
Expt-3	1	1.04966	2.58041

## Sheet: Figure 1E
		VZ/SVZ	IZ	CP						Statistical tests	Type	Value
DMSO	Exp-1	0.402758	0.441558	0.155684						DMSO vs BBGD (VZ/SVZ)	T test	0.00506353
	Exp-2	0.435312	0.401651	0.163037						DMSO vs BBGD (CP)	T test	6.21967e-05
	Exp-3	0.420154	0.381324	0.198522
	Exp-4	0.485714	0.357413	0.156873
BBGD	Exp-1	0.264442	0.382631	0.352927
	Exp-2	0.359217	0.337121	0.303662
	Exp-3	0.340812	0.352492	0.306696
	Exp-4	0.306736	0.379502	0.313762

## Sheet: Figure 1G
	Pax6		Satb2							Statistical tests	Type	Value
	DMSO	BBGD	DMSO	BBGD						DMSO vs BBGD (Pax6)	T test	0.00333126
Exp-1	0.307774	0.259227	0.550252	0.63667						DMSO vs BBGD (Satb2)	T test	0.00903668
Exp-2	0.370564	0.248634	0.519646	0.595707
Exp-3	0.324892	0.224485	0.520265	0.617831
Exp-4	0.300969	0.246958	0.479738	0.55779

## Sheet: Figure 2B
	Control	shGlo1								Statistical test	Type	Value
Exp-1	0.634598	0.351602								Control vs shGlo1	T test	0.000161311
Exp-2	0.581006	0.423077
Exp-3	0.752291	0.423936
Exp-4	0.698945	0.395238
Exp-5		0.342105

## Sheet: Figure 2C
	Expt-1		Expt-2		Expt-3					Statistical tests	Type	Value
	Control	shGlo1	Control	shGlo1	Control	shGlo1				Control vs shGlo1 (HES1)	T test	0.000687085
HES1	1	0.390174	1	0.579032	1	0.458601				Control vs shGlo1 (HEY1)	T test	0.0283407
HEY1	1	0.41643	1	0.825693	1	0.520282				Control vs shGlo1 (HEY2)	T test	0.00119955
HEY2	1	0.212121	1	0.48564	1	0.356512

## Sheet: Figure 2D
	Expt-1		Expt-2		Expt-3					Statistical tests	Type	Value
	DMSO	BBGD	DMSO	BBGD	DMSO	BBGD				DMSO vs BBGD (HES1)	T test	0.0001264
HES1	1	0.431126	1	0.278777	1	0.357265				DMSO vs BBGD (HES2)	T test	0.0240388
HES2	1	0.40411	1	0.295271	1	0.771409				DMSO vs BBGD (HES5)	T test	0.00342227
HES5	1	0.453	1	0.35643	1	0.64				DMSO vs BBGD (HEY1)	T test	0.210105
HEY1	1	0.872546	1	0.599251	1	0.999654				DMSO vs BBGD (HEY2)	T test	0.000793443
HEY2	1	0.393001	1	0.142222	1	0.347737				DMSO vs BBGD (MASH1)	T test	0.000252905
MASH1	1	2.2952	1	2.01575	1	2.03083				DMSO vs BBGD (GAPDH)	T test	0.998998
GAPDH	1	1.08963	1	1.52758	1	0.38145

## Sheet: Figure 2F
	Control	Glo1								Statistical tests	Type	Value
Expt-1	0.666896	0.725926								Control vs shGlo1	T test	0.00194313
Expt-2	0.583726	0.856421
Expt-3	0.625	0.803571
Expt-4		0.800505
Expt-5		0.830702

## Sheet: Figure 2H
		VZ/SVZ	IZ	CP				Statistical tests	Type	Value
Control	Exp-1	0.467491	0.439835	0.092674				Control vs shGlo1+NICD (VZ/SVZ)	T test with Bonferroni correction	1.14604
	Exp-2	0.426598	0.366165	0.207237				shGlo1 vs shGlo1+NICD (VZ/SVZ)	T test with Bonferroni correction	0.00991046
	Exp-3	0.480102	0.389874	0.130024				Control vs shGlo1+NICD (IZ)	T test with Bonferroni correction	0.108688
	Exp-4	0.459227	0.430298	0.110475				shGlo1 vs shGlo1+NICD (IZ)	T test with Bonferroni correction	0.00111133
shGlo1	Exp-1	0.302679	0.697321	0				Control vs shGlo1+NICD (CP)	T test with Bonferroni correction	0.0194289
	Exp-2	0.27425	0.710935	0.0148148				shGlo1 vs shGlo1+NICD (CP)	T test with Bonferroni correction	1.15121
	Exp-3	0.0783251	0.815137	0.106538
	Exp-4	0.173261	0.754201	0.0725384
shGlo1+NICD	Exp-1	0.539564	0.43266	0.0277756
	Exp-2	0.485414	0.496855	0.0177305
	Exp-3	0.374328	0.560908	0.0647637
	Exp-4	0.52794	0.452874	0.0191866

## Sheet: Figure 2J
	Pax6				Satb2					Statistical tests	Type	Value
	Control	shGlo1	shGlo1+NICD		Control	shGlo1	shGlo1+NICD			Control vs shGlo1+NICD (Pax6)	T test with Bonferroni correction	0.785741
Exp-1	0.316502	0.12414	0.378227		0.39729	0.493993	0.293458			shGlo1 vs shGlo1+NICD (Pax6)	T test with Bonferroni correction	0.000440647
Exp-2	0.34475	0.154709	0.38144		0.382692	0.48605	0.286966			Control vs shGlo1+NICD (Satb2)	T test with Bonferroni correction	0.26104
Exp-3	0.329231	0.0688013	0.302696		0.333951	0.628584	0.400049			shGlo1 vs shGlo1+NICD (Satb2)	T test with Bonferroni correction	0.00772031
Exp-4	0.353549	0.168076	0.355172		0.382222	0.676366	0.307073

## Sheet: Figure 3B
	Control	shGlo1				Statistical test	Type	Value
Exp-1	0.375914	0.258405				Control vs shGlo1	T test	0.0255157
Exp-2	0.394835	0.30303
Exp-3	0.506634	0.268182

[truncated: 51 more sheets: Figure 3C, Figure 3D, Figure 3E, Figure 3F, Figure 3H, Figure 3I, Figure 3J, Figure 3K, Figure 3L, Figure 3M, Figure 3N, Figure 4A, Figure 4B, Figure 4C, Figure 4D, Figure 4E, Figure 4F, Figure 4G, Figure 4H, Figure 4I …]
